# Supplementary material for: The Influence of Vacuum Level on the Milk Emission Curves and Udder Health of Saanen Goats Reared in Italy
Source: Animals (Basel). 2025 Aug 19;15(16):2432. doi: 10.3390/ani15162432 (PMC12382765; doi:10.3390/ani15162432)
Supplement: Supplementary file 1 [file animals-15-02432-s001.zip]

Archive with 1 entries (1 files):
- animals-3759502-supplementary.pdf
